# Supplementary material for: Investigating the Limits of Predictability of Magnetic Resonance Imaging-Based Mathematical Models of Tumor Growth
Source: Cancers (Basel). 2025 Oct 18;17(20):3361. doi: 10.3390/cancers17203361 (PMC12564088; doi:10.3390/cancers17203361)
Supplement: Supplementary file 1 [file cancers-17-03361-s001.zip]

Archive with 1 entries (1 files):
- cancers-3849986-supplementary.pdf
